# Supplementary material for: Telomere Length and Emotional and Behavioral Problems in Children from the Prospective Birth Cohort INfancia y Medio Ambiente (INMA) Study
Source: Children (Basel). 2025 Jul 2;12(7):875. doi: 10.3390/children12070875 (PMC12293159; doi:10.3390/children12070875)
Supplement: Supplementary file 1 [file children-12-00875-s001.zip]

Archive with 1 entries (1 files):
- children-3724144-supplementary.pdf
